# Supplementary material for: Open Binding Pose Metadynamics: An Effective Approach for the Ranking of Protein–Ligand Binding Poses
Source: J Chem Inf Model. 2022 Nov 19;62(23):6209–16. doi: 10.1021/acs.jcim.2c01142 (PMC9749024; doi:10.1021/acs.jcim.2c01142)
Supplement: Supplementary file 1 — ci2c01142_si_001.txt [file ci2c01142_si_001.txt]

pose_name	pose_rmsd	CompScore	CompScoreSD	PoseScore	PoseScoreSD	ContactScore	ContactScoreSD
alr2_1iei_alr2_2fz8_pose_01	2.14	-1.3	1.81	2.24	0.7	0.71	0.31
alr2_1iei_alr2_2fz8_pose_02	0.53	-1.57	1.66	1.45	0.49	0.6	0.29
alr2_1iei_alr2_2fz8_pose_03	1.46	-0.57	3.05	2.48	1.55	0.61	0.38
alr2_1iei_alr2_2fz8_pose_04	1.1	-2.11	1.54	1.4	0.42	0.7	0.27
alr2_1iei_alr2_2fz8_pose_05	2.36	-1.25	1.89	1.76	0.7	0.6	0.3
alr2_2fzd_alr2_1iei_pose_01	0.78	-3.27	1.09	0.89	0.29	0.83	0.2
alr2_2fzd_alr2_1iei_pose_02	3.37	-2.59	1.42	1.33	0.69	0.78	0.24
alr2_2fzd_alr2_1iei_pose_03	1.26	-1.77	1.71	1.82	0.9	0.72	0.26
alr2_2fzd_alr2_1iei_pose_04	1.88	-1.78	1.69	1.7	0.57	0.7	0.3
alr2_2fzd_alr2_1iei_pose_05	7.06	-0.43	1.92	2.69	0.89	0.62	0.27
alr2_2fzd_alr2_1t40_pose_01	2.35	-1.21	1.76	2.72	1.31	0.79	0.24
alr2_2fzd_alr2_1t40_pose_02	10.5	0.3	2.48	3.68	1.46	0.68	0.3
alr2_2fzd_alr2_1t40_pose_03	1.05	-2.56	1.39	1.26	0.33	0.76	0.25
alr2_2fzd_alr2_1t40_pose_04	2.47	-2.22	1.78	1.6	0.77	0.76	0.26
alr2_2fzd_alr2_1t40_pose_05	5.32	-1.11	1.88	2.96	1.63	0.81	0.21
alr2_2fzd_alr2_1z3n_pose_01	0.6	-2.79	1.22	1.22	0.4	0.8	0.23
alr2_2fzd_alr2_1z3n_pose_02	0.53	-1.99	1.25	1.68	0.41	0.73	0.23
alr2_2fzd_alr2_1z3n_pose_03	2.33	-2.38	1.47	1.37	0.34	0.75	0.26
alr2_2fzd_alr2_1z3n_pose_04	0.69	-2.83	1.38	1.15	0.31	0.8	0.25
alr2_2fzd_alr2_1z3n_pose_05	0.68	-3.08	1.19	1.05	0.31	0.83	0.22
alr2_2fzd_alr2_2hvn_pose_01	0.4	-2.81	1.25	1.24	0.33	0.81	0.23
alr2_2fzd_alr2_2hvn_pose_02	5.77	-2.42	1.51	1.47	0.62	0.78	0.24
alr2_2fzd_alr2_2hvn_pose_03	1.36	-2.77	1.27	1.44	0.46	0.84	0.21
alr2_2fzd_alr2_2hvn_pose_04	9.5	-2.5	1.38	1.64	0.54	0.83	0.24
alr2_2fzd_alr2_2hvn_pose_05	9.87	-0.59	1.06	3.39	0.35	0.8	0.2
alr2_2fzd_alr2_2ikg_pose_01	5.81	1.18	2.63	4.67	1.66	0.7	0.36
alr2_2fzd_alr2_2ikg_pose_02	6.03	2.42	2.06	5.13	1.59	0.54	0.27
alr2_2fzd_alr2_2ikg_pose_03	0.79	-2.6	1.35	1.07	0.31	0.74	0.25
alr2_2fzd_alr2_2ikg_pose_04	5.22	2.65	2.43	5.53	1.39	0.58	0.32
alr2_2fzd_alr2_2ikg_pose_05	4.75	0.62	1.72	3.39	0.75	0.55	0.33
cdk2_1pxj_cdk2_1jvp_pose_01	0.61	-1.49	2.08	2.01	0.78	0.7	0.36
cdk2_1pxj_cdk2_1jvp_pose_02	6.32	0.15	3.29	2.68	1.67	0.51	0.41
cdk2_1pxj_cdk2_1jvp_pose_03	0.75	-1.97	1.66	1.89	0.89	0.77	0.29
cdk2_1pxj_cdk2_1jvp_pose_04	6.42	0.94	4.77	3.29	3.66	0.47	0.37
cdk2_1pxj_cdk2_1jvp_pose_05	5.28	4.25	7.64	5.89	6.45	0.33	0.42
cdk2_1pxj_cdk2_1ke8_pose_01	2.13	-1.2	1.43	2.53	0.8	0.75	0.24
cdk2_1pxj_cdk2_1ke8_pose_02	10.34	-0.11	4.75	2.93	3.5	0.61	0.35
cdk2_1pxj_cdk2_1ke8_pose_03	1.92	-0.58	1.67	2.8	0.83	0.68	0.27
cdk2_1pxj_cdk2_1ke8_pose_04	1.64	-1.7	1.26	2.09	0.59	0.76	0.25
cdk2_1pxj_cdk2_1ke8_pose_05	1.32	-2.09	1.46	1.81	0.69	0.78	0.25
cdk2_1pxj_cdk2_1pxo_pose_01	0.96	-2.71	1.29	1.29	0.34	0.8	0.25
cdk2_1pxj_cdk2_1pxo_pose_02	1.04	-2.1	1.33	1.46	0.44	0.71	0.26
cdk2_1pxj_cdk2_1pxo_pose_03	2.83	-2.28	1.57	1.59	0.67	0.77	0.27
cdk2_1pxj_cdk2_1pxo_pose_04	1.63	-0.92	1.74	2.09	0.7	0.6	0.28
cdk2_1pxj_cdk2_1pxo_pose_05	2.48	-1.22	2.07	2.02	0.81	0.65	0.32
cdk2_1pxj_cdk2_2a0c_pose_01	1.49	-0.68	1.94	2.45	0.55	0.63	0.35
cdk2_1pxj_cdk2_2a0c_pose_02	2.21	-1.28	1.8	2.14	0.53	0.69	0.33
cdk2_1pxj_cdk2_2a0c_pose_03	0.9	-1.12	1.85	2.37	0.45	0.7	0.32
cdk2_1pxj_cdk2_2a0c_pose_04	0.83	-1.1	1.71	2.34	0.46	0.69	0.33
cdk2_1pxj_cdk2_2a0c_pose_05	1.61	-0.86	1.99	2.43	0.58	0.66	0.35
cdk2_1pxj_cdk2_2btr_pose_01	0.98	-1.69	1.82	1.89	0.57	0.72	0.36
cdk2_1pxj_cdk2_2btr_pose_02	0.94	-2.12	1.54	1.6	0.42	0.74	0.3
cdk2_1pxj_cdk2_2btr_pose_03	0.5	-1.85	1.84	1.65	0.54	0.7	0.36
cdk2_1pxj_cdk2_2btr_pose_04	1.44	-1.49	1.75	1.88	0.54	0.67	0.32
cdk2_1pxj_cdk2_2btr_pose_05	7.88	1.19	2.47	3.54	1.2	0.47	0.39
cdk2_1pxj_cdk2_2bts_pose_01	1.1	-1.54	1.52	1.97	0.61	0.7	0.28
cdk2_1pxj_cdk2_2bts_pose_02	1.31	-1.58	1.64	2.18	0.48	0.75	0.3
cdk2_1pxj_cdk2_2bts_pose_03	8.15	-1.04	1.52	2.28	0.43	0.66	0.28
cdk2_1pxj_cdk2_2bts_pose_04	7.6	1.75	3.29	3.82	1.69	0.41	0.39
cdk2_1pxj_cdk2_2bts_pose_05	2.13	-0.53	2.36	2.32	0.84	0.57	0.38
cdk2_1pxj_cdk2_2c6m_pose_01	7.77	3.23	3.58	4.66	2.46	0.29	0.3
cdk2_1pxj_cdk2_2c6m_pose_02	8.72	1.73	3.44	3.62	2.01	0.38	0.37
cdk2_1pxj_cdk2_2c6m_pose_03	1.04	-1.76	1.51	2.07	0.48	0.77	0.27
cdk2_1pxj_cdk2_2c6m_pose_04	8.69	1.65	3.45	3.69	2.16	0.41	0.37
cdk2_1pxj_cdk2_2c6m_pose_05	4.93	2.55	2.66	4.31	1.42	0.35	0.35
cdk2_1wcc_cdk2_1oit_pose_01	1.9	-1.37	1.67	2.21	0.56	0.72	0.3
cdk2_1wcc_cdk2_1oit_pose_02	6.71	0.21	1.87	2.39	0.89	0.44	0.28
cdk2_1wcc_cdk2_1oit_pose_03	1.16	-0.87	1.96	2.11	0.72	0.6	0.34
cdk2_1wcc_cdk2_1oit_pose_04	6.86	-0.15	2.28	2.5	1.14	0.53	0.32
cdk2_1wcc_cdk2_1oit_pose_05	6.57	-0.06	2.39	2.87	1.21	0.59	0.35
cdk2_1wcc_cdk2_2b52_pose_01	8.08	0.96	2.54	3.02	1.51	0.41	0.28
cdk2_1wcc_cdk2_2b52_pose_02	6.24	-0.35	2.15	2.54	1.3	0.58	0.29
cdk2_1wcc_cdk2_2b52_pose_03	7.96	0.75	3.27	2.95	2.28	0.44	0.3
cdk2_1wcc_cdk2_2b52_pose_04	1.39	2.04	1.91	3.99	1.03	0.39	0.27
cdk2_1wcc_cdk2_2b52_pose_05	1.85	-0.66	1.98	2.59	0.8	0.65	0.29
cdk2_1wcc_cdk2_2bhe_pose_01	0.88	-2.74	1.04	1.43	0.39	0.83	0.21
cdk2_1wcc_cdk2_2bhe_pose_02	0.36	-2.68	1.3	1.26	0.35	0.79	0.24
cdk2_1wcc_cdk2_2bhe_pose_03	6.28	-2.03	1.69	1.43	0.66	0.69	0.33
cdk2_1wcc_cdk2_2bhe_pose_04	4.49	-1.98	1.97	1.46	0.56	0.69	0.35
cdk2_1wcc_cdk2_2bhe_pose_05	1.18	-2.59	1.34	1.31	0.46	0.78	0.26
cdk2_1wcc_cdk2_2bts_pose_01	2.77	-1.09	1.51	2.22	0.7	0.66	0.27
cdk2_1wcc_cdk2_2bts_pose_02	2.54	-1.71	1.64	2.24	0.56	0.79	0.3
cdk2_1wcc_cdk2_2bts_pose_03	0.54	-1.36	1.85	1.61	0.52	0.59	0.33
cdk2_1wcc_cdk2_2bts_pose_04	0.69	-0.98	1.78	1.97	0.69	0.59	0.3
cdk2_1wcc_cdk2_2bts_pose_05	1.07	-2.04	1.37	1.88	0.38	0.78	0.28
cdk2_1wcc_cdk2_2c6k_pose_01	0.75	-1.3	1.47	2.48	0.73	0.76	0.27
cdk2_1wcc_cdk2_2c6k_pose_02	0.85	-0.93	1.72	2.2	0.68	0.63	0.3
cdk2_1wcc_cdk2_2c6k_pose_03	1.63	-2.08	1.34	2.19	0.64	0.85	0.24
cdk2_1wcc_cdk2_2c6k_pose_04	1.2	-1.28	1.75	2.27	0.54	0.71	0.3
cdk2_1wcc_cdk2_2c6k_pose_05	6.99	-0.52	2.46	2.11	1.14	0.53	0.34
chk1_2c3j_chk1_1nvs_pose_01	1.22	-2.05	1.64	1.75	0.67	0.76	0.28
chk1_2c3j_chk1_1nvs_pose_02	1.01	-2.46	1.64	1.28	0.47	0.75	0.31
chk1_2c3j_chk1_1nvs_pose_03	4.66	2.4	3.32	3.94	1.72	0.31	0.42
chk1_2c3j_chk1_1nvs_pose_04	4.82	5.86	2.49	6.52	1.99	0.13	0.27
chk1_2c3j_chk1_1nvs_pose_05	5.04	1.47	3.07	2.94	1.58	0.29	0.41
chk1_2c3j_chk1_2cgu_pose_01	1.68	-2.99	1.18	1.13	0.32	0.82	0.22
chk1_2c3j_chk1_2cgu_pose_02	2.14	-0.8	2.16	2.12	0.87	0.58	0.31
chk1_2c3j_chk1_2cgu_pose_03	3.03	-1.82	1.51	2.08	0.64	0.78	0.28
chk1_2c3j_chk1_2cgu_pose_04	2.25	-2.27	1.61	1.43	0.44	0.74	0.28
chk1_2c3j_chk1_2cgu_pose_05	3.98	1.15	2.16	2.99	1.08	0.37	0.34
chk1_2e9o_chk1_2cgu_pose_01	1.54	-1.77	1.72	1.78	0.6	0.71	0.3
chk1_2e9o_chk1_2cgu_pose_02	2.69	-0.74	1.93	2.43	1.17	0.63	0.31
chk1_2e9o_chk1_2cgu_pose_03	2.23	-1.2	1.74	2.18	0.77	0.68	0.28
chk1_2e9o_chk1_2cgu_pose_04	1.98	-1.2	1.77	1.98	0.68	0.64	0.3
chk1_2e9o_chk1_2cgu_pose_05	2.35	-0.92	1.94	2.12	0.78	0.61	0.31
chk1_2e9o_chk1_2cgx_pose_01	1.93	-1.7	2.11	1.78	0.77	0.7	0.36
chk1_2e9o_chk1_2cgx_pose_02	2.03	-0.98	1.93	2.21	0.8	0.64	0.32
chk1_2e9o_chk1_2cgx_pose_03	1.66	-1.18	1.9	2.4	0.93	0.72	0.35
chk1_2e9o_chk1_2cgx_pose_04	2.71	-0.35	1.92	2.98	0.99	0.67	0.27
chk1_2e9o_chk1_2cgx_pose_05	2.92	-0.86	2.51	2.47	0.95	0.67	0.41
dpp4_1n1m_dpp4_1x70_pose_01	8.59	1.51	1.88	3.52	0.93	0.4	0.3
dpp4_1n1m_dpp4_1x70_pose_02	3.19	1.89	2.22	5.04	1.81	0.63	0.28
dpp4_1n1m_dpp4_1x70_pose_03	6.64	0.47	2.6	3.8	1.69	0.66	0.33
dpp4_1n1m_dpp4_1x70_pose_04	0.46	-0.02	2.76	2.75	1.63	0.55	0.31
dpp4_1n1m_dpp4_1x70_pose_05	3.54	2.57	2.68	4.54	2.16	0.39	0.29
dpp4_1rwq_dpp4_1x70_pose_01	2.84	1.45	2.49	4.03	1.39	0.52	0.35
dpp4_1rwq_dpp4_1x70_pose_02	2.52	-0.74	1.56	2.68	0.91	0.68	0.22
dpp4_1rwq_dpp4_1x70_pose_03	4.61	-0.65	1.42	2.89	0.55	0.71	0.26
dpp4_1rwq_dpp4_1x70_pose_04	1.9	1.28	3.02	3.73	2.14	0.49	0.28
dpp4_1rwq_dpp4_1x70_pose_05	3.66	1.56	2.29	4.6	1.32	0.61	0.31
fxa_1g2m_fxa_1lpk_pose_01	4.38	0.48	2.31	3.66	1.58	0.64	0.27
fxa_1g2m_fxa_1lpk_pose_02	7.96	-0.64	2.75	2.6	1.81	0.65	0.27
fxa_1g2m_fxa_1lpk_pose_03	1.17	-2.06	1.32	1.82	0.65	0.78	0.21
fxa_1g2m_fxa_1lpk_pose_04	3.09	-1.63	1.19	2.24	0.4	0.77	0.21
fxa_1g2m_fxa_1lpk_pose_05	7.96	0.15	1.64	3.59	0.98	0.69	0.23
fxa_1nfx_fxa_1lpk_pose_01	1.98	-1.98	1.66	1.71	0.73	0.74	0.25
fxa_1nfx_fxa_1lpk_pose_02	0.79	-2.98	1.22	1.19	0.45	0.84	0.21
fxa_1nfx_fxa_1lpk_pose_03	7.8	-2.86	1.18	1.17	0.39	0.81	0.21
fxa_1nfx_fxa_1lpk_pose_04	9.04	0.31	1.66	4.11	1.3	0.76	0.24
fxa_1nfx_fxa_1lpk_pose_05	7.64	0.31	1.78	3.46	1.01	0.63	0.24
fxa_1nfx_fxa_1lpz_pose_01	0.54	-1.33	1.78	2.57	1.1	0.78	0.25
fxa_1nfx_fxa_1lpz_pose_02	6.31	-1.45	1.49	2.29	0.7	0.75	0.23
fxa_1nfx_fxa_1lpz_pose_03	0.82	-2.64	1.31	1.34	0.4	0.8	0.22
fxa_1nfx_fxa_1lpz_pose_04	9.7	4.19	2.78	5.23	1.66	0.21	0.38
fxa_1nfx_fxa_1lpz_pose_05	6.58	4	2.42	4.91	1.87	0.18	0.19
fxa_1nfx_fxa_1lqd_pose_01	1.58	-2.2	1.34	1.64	0.53	0.77	0.24
fxa_1nfx_fxa_1lqd_pose_02	1.14	-2.61	1.34	1.39	0.36	0.8	0.24
fxa_1nfx_fxa_1lqd_pose_03	3.75	1.7	2.26	5.26	1.69	0.71	0.26
fxa_1nfx_fxa_1lqd_pose_04	4.54	0.63	2.3	4.11	1.57	0.7	0.26
fxa_1nfx_fxa_1lqd_pose_05	6.17	-1.33	1.35	2.38	0.55	0.74	0.23
fxa_1xka_fxa_1lqd_pose_01	0.84	-1.15	1.74	2.77	1.36	0.78	0.21
fxa_1xka_fxa_1lqd_pose_02	4.42	0.89	2.24	4.01	1.32	0.62	0.28
fxa_1xka_fxa_1lqd_pose_03	6.74	-0.75	1.63	3.01	0.91	0.75	0.28
fxa_1xka_fxa_1lqd_pose_04	7.51	3.91	3.48	5.27	2.26	0.27	0.37
fxa_1xka_fxa_1lqd_pose_05	6.74	-0.39	2	3.37	1.35	0.75	0.26
pka_2c1a_pka_1bx6_pose_01	1.56	-2.03	1.35	1.64	0.46	0.73	0.22
pka_2c1a_pka_1bx6_pose_02	6.37	-1.78	1.16	1.98	0.34	0.75	0.21
pka_2c1a_pka_1bx6_pose_03	6	-1.37	1.46	2.02	0.64	0.68	0.24
pka_2c1a_pka_1bx6_pose_04	5.81	-1.39	1.83	1.92	0.7	0.66	0.26
pka_2c1a_pka_1bx6_pose_05	2.64	-1.49	1.23	1.81	0.4	0.66	0.23
pka_2erz_pka_1cdk_pose_01	1.02	9.19	7.82	10.01	6.98	0.16	0.32
pka_2erz_pka_1cdk_pose_02	1.89	15.38	10.46	15.69	10.15	0.06	0.19
pka_2erz_pka_1cdk_pose_03	2.69	5.55	7.56	6.71	7.08	0.23	0.22
pka_2erz_pka_1cdk_pose_04	2.31	1.67	4.24	4.07	3.02	0.48	0.36
pka_2erz_pka_1cdk_pose_05	1.63	7.06	5.71	7.79	4.99	0.15	0.27
pka_2erz_pka_1svg_pose_01	1.53	-2.86	1.06	1.23	0.45	0.82	0.18
pka_2erz_pka_1svg_pose_02	3.36	-0.24	1.54	2.92	0.8	0.63	0.25
pka_2erz_pka_1svg_pose_03	9.86	0.13	2.17	2.4	0.74	0.45	0.32
pka_2erz_pka_1svg_pose_04	10.3	-1.28	1.85	1.85	0.86	0.63	0.25
pka_2erz_pka_1svg_pose_05	4.42	0.84	2.12	2.86	0.89	0.4	0.32
ppar_2prg_ppar_1zgy_pose_01	7.02	2.56	2.51	3.84	1.35	0.26	0.39
ppar_2prg_ppar_1zgy_pose_02	1.04	0.39	2.54	2.31	0.76	0.38	0.43
ppar_2prg_ppar_1zgy_pose_03	6.73	2.53	2.11	3.71	1.03	0.24	0.32
ppar_2prg_ppar_1zgy_pose_04	5.93	1.47	2.14	3.1	0.59	0.33	0.36
ppar_2prg_ppar_1zgy_pose_05	7.08	3.07	1.96	4.15	0.77	0.21	0.32
ppar_2prg_ppar_2ath_pose_01	9.53	1.4	3.09	3.15	1.63	0.35	0.41
ppar_2prg_ppar_2ath_pose_02	9.4	1.17	2.25	3.43	1.33	0.45	0.36
ppar_2prg_ppar_2ath_pose_03	4.83	2.17	1.9	3.65	1.08	0.3	0.34
ppar_2prg_ppar_2ath_pose_04	3.14	1.01	2.2	2.84	0.65	0.37	0.39
ppar_2prg_ppar_2ath_pose_05	1.71	-0.39	2.1	2.39	0.7	0.56	0.36
ppar_2prg_ppar_2gtk_pose_01	0.65	-1.45	1.93	1.89	0.67	0.67	0.33
ppar_2prg_ppar_2gtk_pose_02	2.27	-0.51	2.39	2.07	0.76	0.52	0.38
ppar_2prg_ppar_2gtk_pose_03	2.12	-0.33	2.12	2.83	0.54	0.63	0.37
ppar_2prg_ppar_2gtk_pose_04	2.07	-1.08	2.12	2.25	0.75	0.67	0.35
ppar_2prg_ppar_2gtk_pose_05	0.96	-1.25	2.03	1.8	0.6	0.61	0.35
throm_1ae8_throm_1gj4_pose_01	2.11	2.17	3.22	4.65	1.79	0.49	0.35
throm_1ae8_throm_1gj4_pose_02	1.49	-2.99	1.3	1.01	0.37	0.8	0.22
throm_1ae8_throm_1gj4_pose_03	1.61	-2.91	1.25	1.13	0.38	0.81	0.22
throm_1ae8_throm_1gj4_pose_04	3.39	-0.24	2.11	2.87	0.92	0.62	0.34
throm_1ae8_throm_1gj4_pose_05	6.69	-1.2	2.67	2.53	1.71	0.75	0.27
throm_1ae8_throm_1gj5_pose_01	6.14	-1.42	1.99	2.63	1.33	0.81	0.22
throm_1ae8_throm_1gj5_pose_02	2.23	0.29	2.23	3.35	1.07	0.61	0.33
throm_1ae8_throm_1gj5_pose_03	2.39	3.81	2.38	5.55	1.4	0.35	0.35
throm_1ae8_throm_1gj5_pose_04	0.78	-2.34	1.61	1.61	0.51	0.79	0.25
throm_1ae8_throm_1gj5_pose_05	6.17	-1.03	2.07	2.6	1.26	0.73	0.24
throm_1ae8_throm_1o2g_pose_01	0.69	-3.02	1.25	1.22	0.52	0.85	0.21
throm_1ae8_throm_1o2g_pose_02	1.35	-2.71	1.36	1.32	0.73	0.81	0.21
throm_1ae8_throm_1o2g_pose_03	3.55	-1.14	1.89	2.43	1.07	0.71	0.31
throm_1ae8_throm_1o2g_pose_04	5.59	-1.63	2.27	2.41	1.53	0.81	0.24
throm_1ae8_throm_1o2g_pose_05	1.67	-3.01	1.16	1.09	0.47	0.82	0.2
throm_1ae8_throm_1o5g_pose_01	0.99	-1.56	1.86	1.97	0.85	0.71	0.26
throm_1ae8_throm_1o5g_pose_02	1.09	-2.47	1.66	1.48	0.66	0.79	0.24
throm_1ae8_throm_1o5g_pose_03	7.56	-1.78	1.76	2.16	1.27	0.79	0.21
throm_1ae8_throm_1o5g_pose_04	7.32	-1.23	2.59	2.73	1.79	0.79	0.24
throm_1ae8_throm_1o5g_pose_05	2.12	-3.29	1.09	1.1	0.52	0.88	0.17
throm_1ae8_throm_1riw_pose_01	1.54	-1.22	2.14	2.47	1.21	0.74	0.24
throm_1ae8_throm_1riw_pose_02	2.41	-1.28	1.5	2.63	0.96	0.78	0.2
throm_1ae8_throm_1riw_pose_03	8.96	3.11	3.33	4.58	2.16	0.29	0.3
throm_1ae8_throm_1riw_pose_04	9.3	2.08	2.2	3.9	1	0.36	0.32
throm_1ae8_throm_1riw_pose_05	6.67	-0.53	1.44	3.43	0.74	0.79	0.25
throm_1k21_throm_1riw_pose_01	1.48	-1.48	1.18	2.49	0.92	0.79	0.21
throm_1k21_throm_1riw_pose_02	1.19	-1.8	1.46	2.31	0.73	0.82	0.21
throm_1k21_throm_1riw_pose_03	2.09	-2.25	1.11	2.02	0.6	0.85	0.18
throm_1k21_throm_1riw_pose_04	3.02	-2.05	1.57	2.13	1.01	0.84	0.19
throm_1k21_throm_1riw_pose_05	6.73	-0.13	1.91	3.17	0.78	0.66	0.31
throm_1nm6_throm_1fpc_pose_01	5.43	4.78	4.65	6.31	3.99	0.31	0.37
throm_1nm6_throm_1fpc_pose_02	1.28	0.93	2.73	4.63	2.05	0.74	0.29
throm_1nm6_throm_1fpc_pose_03	1.38	1.67	2.19	5.28	1.55	0.72	0.26
throm_1nm6_throm_1fpc_pose_04	1.68	-0.72	2.53	2.74	1.61	0.69	0.29
throm_1nm6_throm_1fpc_pose_05	1.22	0.88	2.69	4.1	1.78	0.64	0.34
