# Supplementary material for: Open Binding Pose Metadynamics: An Effective Approach for the Ranking of Protein–Ligand Binding Poses
Source: J Chem Inf Model. 2022 Nov 19;62(23):6209–16. doi: 10.1021/acs.jcim.2c01142 (PMC9749024; doi:10.1021/acs.jcim.2c01142)
Supplement: Supplementary file 2 — ci2c01142_si_002.txt [file ci2c01142_si_002.txt]

pose_name	pose_rmsd	CompScore	CompScoreSD	PoseScore	PoseScoreSD	ContactScore	ContactScoreSD
alr2_1iei_alr2_2fz8_pose_01	2.14	-1.27	2.16	1.87	0.71	0.63	0.33
alr2_1iei_alr2_2fz8_pose_02	0.53	-1.68	1.69	1.57	0.71	0.65	0.27
alr2_1iei_alr2_2fz8_pose_03	1.46	-1.56	2.15	1.8	0.76	0.67	0.34
alr2_1iei_alr2_2fz8_pose_04	1.1	-0.97	2.09	1.88	0.86	0.57	0.29
alr2_1iei_alr2_2fz8_pose_05	2.36	-0.61	1.82	2.32	0.98	0.59	0.3
alr2_2fzd_alr2_1iei_pose_01	0.78	-2.54	1.25	1.15	0.41	0.74	0.24
alr2_2fzd_alr2_1iei_pose_02	3.37	-2.37	1.37	1.51	0.51	0.78	0.26
alr2_2fzd_alr2_1iei_pose_03	1.26	-1.7	1.69	2.18	0.86	0.78	0.26
alr2_2fzd_alr2_1iei_pose_04	1.88	-1.08	2.14	1.77	0.66	0.57	0.34
alr2_2fzd_alr2_1iei_pose_05	7.06	-0.59	1.96	2.59	0.92	0.64	0.27
alr2_2fzd_alr2_1t40_pose_01	2.35	-0.91	2.11	2.23	0.83	0.63	0.31
alr2_2fzd_alr2_1t40_pose_02	10.5	1.02	2.66	3.95	1.64	0.59	0.31
alr2_2fzd_alr2_1t40_pose_03	1.05	-2.61	1.24	1.45	0.33	0.81	0.22
alr2_2fzd_alr2_1t40_pose_04	2.47	-2.25	1.49	1.89	0.98	0.83	0.21
alr2_2fzd_alr2_1t40_pose_05	5.32	-0.99	2.72	2.52	1.77	0.7	0.28
alr2_2fzd_alr2_1z3n_pose_01	0.6	-2.47	1.4	1.24	0.38	0.74	0.26
alr2_2fzd_alr2_1z3n_pose_02	0.53	-1.97	1.54	1.61	0.53	0.72	0.26
alr2_2fzd_alr2_1z3n_pose_03	2.33	-2.07	1.44	1.54	0.39	0.72	0.25
alr2_2fzd_alr2_1z3n_pose_04	0.69	-2.61	1.27	1.16	0.3	0.75	0.23
alr2_2fzd_alr2_1z3n_pose_05	0.68	-2.36	1.45	1.18	0.31	0.71	0.27
alr2_2fzd_alr2_2hvn_pose_01	0.4	-2.63	1.35	1.22	0.3	0.77	0.26
alr2_2fzd_alr2_2hvn_pose_02	5.77	-2.3	1.68	1.54	0.65	0.77	0.26
alr2_2fzd_alr2_2hvn_pose_03	1.36	-2.47	1.45	1.43	0.34	0.78	0.27
alr2_2fzd_alr2_2hvn_pose_04	9.5	-0.23	2.79	3.02	1.75	0.65	0.33
alr2_2fzd_alr2_2hvn_pose_05	9.87	-0.01	1.57	3.67	0.49	0.74	0.28
alr2_2fzd_alr2_2ikg_pose_01	5.81	1.85	2.25	5.1	1.58	0.65	0.31
alr2_2fzd_alr2_2ikg_pose_02	6.03	2.14	1.66	5.24	1.16	0.62	0.32
alr2_2fzd_alr2_2ikg_pose_03	0.79	-2.49	1.41	1.19	0.37	0.74	0.26
alr2_2fzd_alr2_2ikg_pose_04	5.22	1.48	2.56	4.42	1.82	0.59	0.31
alr2_2fzd_alr2_2ikg_pose_05	4.75	-0.31	1.89	3.35	0.92	0.73	0.3
cdk2_1pxj_cdk2_1jvp_pose_01	0.61	-0.9	1.83	2.34	1.13	0.65	0.33
cdk2_1pxj_cdk2_1jvp_pose_02	6.32	0.31	2.71	2.47	1.05	0.43	0.42
cdk2_1pxj_cdk2_1jvp_pose_03	0.75	-1.57	1.73	2.06	0.98	0.73	0.31
cdk2_1pxj_cdk2_1jvp_pose_04	6.42	0.6	3.01	2.75	1.68	0.43	0.37
cdk2_1pxj_cdk2_1jvp_pose_05	5.28	6.8	6.61	7.47	6.14	0.13	0.29
cdk2_1pxj_cdk2_1ke8_pose_01	2.13	-1.51	1.42	2.2	0.89	0.74	0.25
cdk2_1pxj_cdk2_1ke8_pose_02	10.34	-0.9	3.14	2.22	1.86	0.62	0.32
cdk2_1pxj_cdk2_1ke8_pose_03	1.92	-1.15	1.95	2.49	1.13	0.73	0.26
cdk2_1pxj_cdk2_1ke8_pose_04	1.64	-1.67	1.48	2.04	0.75	0.74	0.27
cdk2_1pxj_cdk2_1ke8_pose_05	1.32	-1.8	1.59	2.05	0.79	0.77	0.27
cdk2_1pxj_cdk2_1pxo_pose_01	0.96	-2.37	1.48	1.59	0.71	0.79	0.25
cdk2_1pxj_cdk2_1pxo_pose_02	1.04	-2.3	1.47	1.55	0.58	0.77	0.25
cdk2_1pxj_cdk2_1pxo_pose_03	2.83	-2.06	1.74	1.63	0.69	0.74	0.26
cdk2_1pxj_cdk2_1pxo_pose_04	1.63	-2.44	1.63	1.61	0.89	0.81	0.22
cdk2_1pxj_cdk2_1pxo_pose_05	2.48	0.83	4.24	3.37	2.82	0.51	0.39
cdk2_1pxj_cdk2_2a0c_pose_01	1.49	-0.24	1.76	2.75	0.4	0.6	0.32
cdk2_1pxj_cdk2_2a0c_pose_02	2.21	-0.52	2.12	2.6	0.69	0.62	0.36
cdk2_1pxj_cdk2_2a0c_pose_03	0.9	-0.63	1.94	2.68	0.53	0.66	0.34
cdk2_1pxj_cdk2_2a0c_pose_04	0.83	-0.38	2.1	2.67	0.61	0.61	0.35
cdk2_1pxj_cdk2_2a0c_pose_05	1.61	-0.48	1.86	2.87	0.59	0.67	0.34
cdk2_1pxj_cdk2_2btr_pose_01	0.98	-1.44	1.78	2.17	0.5	0.72	0.34
cdk2_1pxj_cdk2_2btr_pose_02	0.94	-1.58	1.68	1.93	0.56	0.7	0.32
cdk2_1pxj_cdk2_2btr_pose_03	0.5	-1.93	2.01	1.83	0.7	0.75	0.35
cdk2_1pxj_cdk2_2btr_pose_04	1.44	-1.4	1.71	2.01	0.6	0.68	0.31
cdk2_1pxj_cdk2_2btr_pose_05	7.88	4.22	3.31	5.73	1.82	0.3	0.37
cdk2_1pxj_cdk2_2bts_pose_01	1.1	-1.17	1.64	2.04	0.53	0.64	0.32
cdk2_1pxj_cdk2_2bts_pose_02	1.31	-1.37	1.62	2.32	0.41	0.74	0.3
cdk2_1pxj_cdk2_2bts_pose_03	8.15	0.01	3	2.89	1.21	0.58	0.39
cdk2_1pxj_cdk2_2bts_pose_04	7.6	4.18	3.59	5.17	2.36	0.2	0.33
cdk2_1pxj_cdk2_2bts_pose_05	2.13	3.37	6.34	5.29	5.19	0.39	0.42
cdk2_1pxj_cdk2_2c6m_pose_01	7.77	2.88	3.51	4.41	2.23	0.31	0.34
cdk2_1pxj_cdk2_2c6m_pose_02	8.72	5.11	3.52	5.95	2.9	0.17	0.24
cdk2_1pxj_cdk2_2c6m_pose_03	1.04	-1.64	1.5	2.12	0.44	0.75	0.28
cdk2_1pxj_cdk2_2c6m_pose_04	8.69	8.49	5.59	8.94	5.11	0.09	0.25
cdk2_1pxj_cdk2_2c6m_pose_05	4.93	8.52	6.6	9.13	5.87	0.12	0.28
cdk2_1wcc_cdk2_1oit_pose_01	1.9	0.28	2.2	3.29	0.93	0.6	0.38
cdk2_1wcc_cdk2_1oit_pose_02	6.71	1.24	3.84	3.41	2.74	0.43	0.31
cdk2_1wcc_cdk2_1oit_pose_03	1.16	0.56	2.1	2.92	1.02	0.47	0.31
cdk2_1wcc_cdk2_1oit_pose_04	6.86	0.39	2.81	2.7	1.47	0.46	0.34
cdk2_1wcc_cdk2_1oit_pose_05	6.57	3.4	3.75	4.89	2.76	0.3	0.33
cdk2_1wcc_cdk2_2b52_pose_01	8.08	1.32	2.73	3.75	1.94	0.49	0.3
cdk2_1wcc_cdk2_2b52_pose_02	6.24	-1.61	1.87	2.1	0.82	0.74	0.31
cdk2_1wcc_cdk2_2b52_pose_03	7.96	5.04	7.21	6.81	5.95	0.35	0.41
cdk2_1wcc_cdk2_2b52_pose_04	1.39	-0.4	2.08	2.93	0.74	0.67	0.33
cdk2_1wcc_cdk2_2b52_pose_05	1.85	0.83	2.12	3.57	0.65	0.55	0.36
cdk2_1wcc_cdk2_2bhe_pose_01	0.88	-2.89	1.32	1.31	0.39	0.84	0.25
cdk2_1wcc_cdk2_2bhe_pose_02	0.36	-2.12	1.47	1.47	0.5	0.72	0.29
cdk2_1wcc_cdk2_2bhe_pose_03	6.28	1.01	6.51	3.7	4.96	0.54	0.43
cdk2_1wcc_cdk2_2bhe_pose_04	4.49	-0.18	3.42	2.54	2.15	0.54	0.41
cdk2_1wcc_cdk2_2bhe_pose_05	1.18	-2.41	1.37	1.4	0.36	0.76	0.27
cdk2_1wcc_cdk2_2bts_pose_01	2.77	-1.59	1.76	2.07	0.52	0.73	0.33
cdk2_1wcc_cdk2_2bts_pose_02	2.54	-1.36	1.64	2.36	0.63	0.74	0.3
cdk2_1wcc_cdk2_2bts_pose_03	0.54	-1.28	1.83	1.84	0.65	0.62	0.29
cdk2_1wcc_cdk2_2bts_pose_04	0.69	-1	2.25	2.42	1.13	0.68	0.28
cdk2_1wcc_cdk2_2bts_pose_05	1.07	-1.73	1.74	2.02	0.58	0.75	0.29
cdk2_1wcc_cdk2_2c6k_pose_01	0.75	-1.49	1.47	2.3	0.56	0.76	0.27
cdk2_1wcc_cdk2_2c6k_pose_02	0.85	-1.4	1.6	2.1	0.61	0.7	0.3
cdk2_1wcc_cdk2_2c6k_pose_03	1.63	-1.49	1.78	2.45	0.76	0.79	0.3
cdk2_1wcc_cdk2_2c6k_pose_04	1.2	-0.98	2.02	2.61	0.95	0.72	0.3
cdk2_1wcc_cdk2_2c6k_pose_05	6.99	0.32	1.94	2.78	0.78	0.49	0.32
chk1_2c3j_chk1_1nvs_pose_01	1.22	-1.77	1.9	1.74	0.8	0.7	0.31
chk1_2c3j_chk1_1nvs_pose_02	1.01	-2.04	1.76	1.41	0.56	0.69	0.32
chk1_2c3j_chk1_1nvs_pose_03	4.66	7.28	5.02	7.56	4.81	0.06	0.16
chk1_2c3j_chk1_1nvs_pose_04	4.82	4.84	3.83	5.63	2.69	0.16	0.32
chk1_2c3j_chk1_1nvs_pose_05	5.04	2.6	3.88	3.98	2.29	0.28	0.4
chk1_2c3j_chk1_2cgu_pose_01	1.68	-1.66	1.9	1.76	0.99	0.68	0.26
chk1_2c3j_chk1_2cgu_pose_02	2.14	-1.12	2.07	2.22	1.17	0.67	0.3
chk1_2c3j_chk1_2cgu_pose_03	3.03	-0.76	2.01	2.82	1.15	0.72	0.3
chk1_2c3j_chk1_2cgu_pose_04	2.25	-1.39	2.6	2.17	1.75	0.71	0.29
chk1_2c3j_chk1_2cgu_pose_05	3.98	0.43	2.14	2.77	1.12	0.47	0.36
chk1_2e9o_chk1_2cgu_pose_01	1.54	-1.55	1.78	1.97	0.86	0.7	0.27
chk1_2e9o_chk1_2cgu_pose_02	2.69	-1.5	1.62	1.84	0.58	0.67	0.29
chk1_2e9o_chk1_2cgu_pose_03	2.23	-1.28	1.85	2.05	0.88	0.66	0.31
chk1_2e9o_chk1_2cgu_pose_04	1.98	-1.16	1.74	1.95	0.73	0.62	0.3
chk1_2e9o_chk1_2cgu_pose_05	2.35	-1.48	1.96	1.99	0.84	0.69	0.3
chk1_2e9o_chk1_2cgx_pose_01	1.93	-0.53	2.29	2.38	0.98	0.58	0.35
chk1_2e9o_chk1_2cgx_pose_02	2.03	-0.49	2.13	2.54	0.89	0.61	0.38
chk1_2e9o_chk1_2cgx_pose_03	1.66	-0.48	2.83	2.69	1.39	0.63	0.38
chk1_2e9o_chk1_2cgx_pose_04	2.71	0.72	1.98	3.42	0.85	0.54	0.33
chk1_2e9o_chk1_2cgx_pose_05	2.92	-1.01	2.28	2.45	1.14	0.69	0.33
dpp4_1n1m_dpp4_1x70_pose_01	8.59	1.51	1.88	3.52	0.93	0.4	0.3
dpp4_1n1m_dpp4_1x70_pose_02	3.19	1.89	2.22	5.04	1.81	0.63	0.28
dpp4_1n1m_dpp4_1x70_pose_03	6.64	0.47	2.6	3.8	1.69	0.66	0.33
dpp4_1n1m_dpp4_1x70_pose_04	0.46	-0.02	2.76	2.75	1.63	0.55	0.31
dpp4_1n1m_dpp4_1x70_pose_05	3.54	2.57	2.68	4.54	2.16	0.39	0.29
dpp4_1rwq_dpp4_1x70_pose_01	2.84	1.45	2.49	4.03	1.39	0.52	0.35
dpp4_1rwq_dpp4_1x70_pose_02	2.52	-0.74	1.56	2.68	0.91	0.68	0.22
dpp4_1rwq_dpp4_1x70_pose_03	4.61	-0.65	1.42	2.89	0.55	0.71	0.26
dpp4_1rwq_dpp4_1x70_pose_04	1.9	1.28	3.02	3.73	2.14	0.49	0.28
dpp4_1rwq_dpp4_1x70_pose_05	3.66	1.56	2.29	4.6	1.32	0.61	0.31
fxa_1g2m_fxa_1lpk_pose_01	4.38	0.66	2.15	3.83	1.52	0.63	0.25
fxa_1g2m_fxa_1lpk_pose_02	7.96	-0.84	3.23	2.73	1.95	0.71	0.3
fxa_1g2m_fxa_1lpk_pose_03	1.17	-2.23	1.64	1.82	0.76	0.81	0.22
fxa_1g2m_fxa_1lpk_pose_04	3.09	-1.82	1.3	1.96	0.47	0.76	0.23
fxa_1g2m_fxa_1lpk_pose_05	7.96	1.63	1.69	5.07	1.17	0.69	0.23
fxa_1nfx_fxa_1lpk_pose_01	1.98	-1.39	1.41	2.27	0.72	0.73	0.22
fxa_1nfx_fxa_1lpk_pose_02	0.79	-2.29	1.51	1.63	0.71	0.79	0.23
fxa_1nfx_fxa_1lpk_pose_03	7.8	-1.01	2.83	2.84	2.15	0.77	0.22
fxa_1nfx_fxa_1lpk_pose_04	9.04	0.9	2.33	4.49	1.52	0.72	0.27
fxa_1nfx_fxa_1lpk_pose_05	7.64	1.2	2.3	4.56	1.79	0.67	0.25
fxa_1nfx_fxa_1lpz_pose_01	0.54	-1.65	1.74	2.48	1.22	0.83	0.2
fxa_1nfx_fxa_1lpz_pose_02	6.31	1.31	2.4	4.68	1.9	0.67	0.26
fxa_1nfx_fxa_1lpz_pose_03	0.82	-3.01	1.22	1.09	0.3	0.82	0.22
fxa_1nfx_fxa_1lpz_pose_04	9.7	2.39	2.32	3.75	1.05	0.27	0.38
fxa_1nfx_fxa_1lpz_pose_05	6.58	2.57	3.98	4.56	2.87	0.4	0.29
fxa_1nfx_fxa_1lqd_pose_01	1.58	-2.45	1.31	1.6	0.6	0.81	0.22
fxa_1nfx_fxa_1lqd_pose_02	1.14	-2.84	1.07	1.61	0.54	0.89	0.19
fxa_1nfx_fxa_1lqd_pose_03	3.75	1.58	1.88	5.37	1.3	0.76	0.24
fxa_1nfx_fxa_1lqd_pose_04	4.54	1.04	2.55	4.39	1.6	0.67	0.29
fxa_1nfx_fxa_1lqd_pose_05	6.17	-1.36	1.58	2.56	0.71	0.79	0.24
fxa_1xka_fxa_1lqd_pose_01	0.84	-1.06	2.27	2.79	1.94	0.77	0.22
fxa_1xka_fxa_1lqd_pose_02	4.42	1.08	2.35	4.39	1.65	0.66	0.28
fxa_1xka_fxa_1lqd_pose_03	6.74	-0.46	1.6	3.4	1.15	0.77	0.24
fxa_1xka_fxa_1lqd_pose_04	7.51	4.61	4.77	6.21	3.43	0.32	0.35
fxa_1xka_fxa_1lqd_pose_05	6.74	-0.92	1.55	2.86	1	0.76	0.24
pka_2c1a_pka_1bx6_pose_01	1.56	-1.61	1.34	1.8	0.46	0.68	0.23
pka_2c1a_pka_1bx6_pose_02	6.37	-1.59	1.75	2.03	0.64	0.72	0.26
pka_2c1a_pka_1bx6_pose_03	6	-1.33	1.64	2.13	0.59	0.69	0.26
pka_2c1a_pka_1bx6_pose_04	5.81	-0.28	1.34	2.41	0.57	0.54	0.22
pka_2c1a_pka_1bx6_pose_05	2.64	-1.33	1.18	1.93	0.3	0.65	0.22
pka_2erz_pka_1cdk_pose_01	1.02	20.58	14.44	20.87	14.11	0.06	0.18
pka_2erz_pka_1cdk_pose_02	1.89	24.09	14.12	24.18	14.06	0.02	0.11
pka_2erz_pka_1cdk_pose_03	2.69	7.1	8.18	7.89	7.7	0.16	0.22
pka_2erz_pka_1cdk_pose_04	2.31	5.76	6.59	6.9	5.75	0.23	0.29
pka_2erz_pka_1cdk_pose_05	1.63	12.61	9.4	12.79	9.2	0.04	0.17
pka_2erz_pka_1svg_pose_01	1.53	-2.69	1.11	1.41	0.67	0.82	0.19
pka_2erz_pka_1svg_pose_02	3.36	0.28	2.17	3.22	1.25	0.59	0.26
pka_2erz_pka_1svg_pose_03	9.86	0.46	1.8	2.84	0.96	0.48	0.27
pka_2erz_pka_1svg_pose_04	10.3	-1.48	1.71	1.98	0.8	0.69	0.26
pka_2erz_pka_1svg_pose_05	4.42	2.59	2.48	4.29	1.74	0.34	0.3
ppar_2prg_ppar_1zgy_pose_01	7.02	1.45	2.29	2.98	1.11	0.31	0.34
ppar_2prg_ppar_1zgy_pose_02	1.04	-0.32	2.69	2.25	1.04	0.51	0.41
ppar_2prg_ppar_1zgy_pose_03	6.73	3.58	1.49	4.09	0.97	0.1	0.22
ppar_2prg_ppar_1zgy_pose_04	5.93	2.24	2.83	3.67	1.42	0.29	0.38
ppar_2prg_ppar_1zgy_pose_05	7.08	3.19	3.04	4.84	1.82	0.33	0.43
ppar_2prg_ppar_2ath_pose_01	9.53	0.62	2.49	2.97	0.89	0.47	0.41
ppar_2prg_ppar_2ath_pose_02	9.4	2.56	2.79	4.49	1.34	0.39	0.37
ppar_2prg_ppar_2ath_pose_03	4.83	0.86	2.38	3.46	1.27	0.52	0.41
ppar_2prg_ppar_2ath_pose_04	3.14	0.94	1.85	2.68	0.53	0.35	0.35
ppar_2prg_ppar_2ath_pose_05	1.71	-1.22	1.75	2.18	0.55	0.68	0.32
ppar_2prg_ppar_2gtk_pose_01	0.65	-0.64	2.66	2.06	1.05	0.54	0.4
ppar_2prg_ppar_2gtk_pose_02	2.27	-0.27	2.22	2.65	0.91	0.58	0.34
ppar_2prg_ppar_2gtk_pose_03	2.12	-0.29	2.01	2.8	0.61	0.62	0.34
ppar_2prg_ppar_2gtk_pose_04	2.07	0.13	2.08	3.14	0.75	0.6	0.37
ppar_2prg_ppar_2gtk_pose_05	0.96	-1.11	2.05	2.18	0.72	0.66	0.33
throm_1ae8_throm_1gj4_pose_01	2.11	2.46	2.03	4.76	1.2	0.46	0.27
throm_1ae8_throm_1gj4_pose_02	1.49	-3.07	1.2	1.17	0.42	0.85	0.2
throm_1ae8_throm_1gj4_pose_03	1.61	-3.43	0.98	0.92	0.39	0.87	0.17
throm_1ae8_throm_1gj4_pose_04	3.39	0.46	2.99	3.27	1.69	0.56	0.36
throm_1ae8_throm_1gj4_pose_05	6.69	0.81	2.89	3.94	1.84	0.62	0.32
throm_1ae8_throm_1gj5_pose_01	6.14	-2	1.94	2.17	1.19	0.83	0.22
throm_1ae8_throm_1gj5_pose_02	2.23	2.12	3.37	4.61	1.72	0.5	0.4
throm_1ae8_throm_1gj5_pose_03	2.39	3.74	3.92	5.97	2.48	0.45	0.37
throm_1ae8_throm_1gj5_pose_04	0.78	-2.26	1.82	1.73	0.98	0.8	0.23
throm_1ae8_throm_1gj5_pose_05	6.17	0.22	2.63	3.33	1.56	0.62	0.29
throm_1ae8_throm_1o2g_pose_01	0.69	-2.19	1.36	1.7	0.79	0.78	0.22
throm_1ae8_throm_1o2g_pose_02	1.35	-3.1	1.11	1.04	0.37	0.83	0.19
throm_1ae8_throm_1o2g_pose_03	3.55	-0.45	1.58	3.39	1.03	0.77	0.25
throm_1ae8_throm_1o2g_pose_04	5.59	-0.29	2.76	3.29	1.83	0.72	0.27
throm_1ae8_throm_1o2g_pose_05	1.67	-2.98	1.29	1.11	0.47	0.82	0.22
throm_1ae8_throm_1o5g_pose_01	0.99	-2.36	1.77	1.83	1.14	0.84	0.21
throm_1ae8_throm_1o5g_pose_02	1.09	-1.71	2.36	2.09	1.28	0.76	0.28
throm_1ae8_throm_1o5g_pose_03	7.56	2.21	2.51	5.33	1.65	0.62	0.28
throm_1ae8_throm_1o5g_pose_04	7.32	1.12	3.39	4.35	2.18	0.64	0.3
throm_1ae8_throm_1o5g_pose_05	2.12	-2.33	1.34	2.11	0.77	0.89	0.19
throm_1ae8_throm_1riw_pose_01	1.54	-0.68	1.86	2.82	1.01	0.7	0.26
throm_1ae8_throm_1riw_pose_02	2.41	-1.81	1.54	2.37	0.94	0.83	0.2
throm_1ae8_throm_1riw_pose_03	8.96	1.75	3.84	3.98	2.22	0.45	0.42
throm_1ae8_throm_1riw_pose_04	9.3	1.16	2.5	3.44	1	0.46	0.36
throm_1ae8_throm_1riw_pose_05	6.67	0.09	1.85	3.81	1.15	0.75	0.25
throm_1k21_throm_1riw_pose_01	1.48	-0.68	1.38	3.01	0.76	0.74	0.23
throm_1k21_throm_1riw_pose_02	1.19	-2.16	1.18	2.29	0.94	0.89	0.16
throm_1k21_throm_1riw_pose_03	2.09	-1.94	1.44	2.31	0.87	0.85	0.19
throm_1k21_throm_1riw_pose_04	3.02	-1.69	1.53	2.63	1.15	0.86	0.18
throm_1k21_throm_1riw_pose_05	6.73	0.87	2.28	4.19	1.25	0.67	0.32
throm_1nm6_throm_1fpc_pose_01	5.43	3.17	3.53	4.73	2.18	0.31	0.39
throm_1nm6_throm_1fpc_pose_02	1.28	2.9	2.43	5.79	1.35	0.58	0.34
throm_1nm6_throm_1fpc_pose_03	1.38	1.46	2.19	4.81	1.71	0.67	0.27
throm_1nm6_throm_1fpc_pose_04	1.68	0.68	3.36	4.06	2.3	0.68	0.3
throm_1nm6_throm_1fpc_pose_05	1.22	1.58	2.52	4.52	1.28	0.59	0.34
