# Supplementary material for: Open Binding Pose Metadynamics: An Effective Approach for the Ranking of Protein–Ligand Binding Poses
Source: J Chem Inf Model. 2022 Nov 19;62(23):6209–16. doi: 10.1021/acs.jcim.2c01142 (PMC9749024; doi:10.1021/acs.jcim.2c01142)
Supplement: Supplementary file 4 — ci2c01142_si_004.txt [file ci2c01142_si_004.txt]

systemID	pose_rmsd	dG(kJ/mol)
alr2_1iei_alr2_2fz8_pose_01	2.14	-38.2
alr2_1iei_alr2_2fz8_pose_02	0.53	-48.1
alr2_1iei_alr2_2fz8_pose_03	1.46	-42.5
alr2_1iei_alr2_2fz8_pose_04	1.1	-47.8
alr2_1iei_alr2_2fz8_pose_05	2.36	-38.5
alr2_2fzd_alr2_1iei_pose_01	0.78	-47.4
alr2_2fzd_alr2_1iei_pose_02	3.37	-39.9
alr2_2fzd_alr2_1iei_pose_03	1.26	-32.7
alr2_2fzd_alr2_1iei_pose_04	1.88	-42.9
alr2_2fzd_alr2_1iei_pose_05	7.06	-34.3
alr2_2fzd_alr2_1t40_pose_01	2.35	-42.7
alr2_2fzd_alr2_1t40_pose_02	10.5	-41.6
alr2_2fzd_alr2_1t40_pose_03	1.05	-45.5
alr2_2fzd_alr2_1t40_pose_04	2.47	-49.9
alr2_2fzd_alr2_1t40_pose_05	5.32	-51
alr2_2fzd_alr2_1z3n_pose_01	0.6	-45.5
alr2_2fzd_alr2_1z3n_pose_02	0.53	-49.2
alr2_2fzd_alr2_1z3n_pose_03	2.33	-42.8
alr2_2fzd_alr2_1z3n_pose_04	0.69	-49.7
alr2_2fzd_alr2_1z3n_pose_05	0.68	-47.6
alr2_2fzd_alr2_2hvn_pose_01	0.4	-46
alr2_2fzd_alr2_2hvn_pose_02	5.77	-42.3
alr2_2fzd_alr2_2hvn_pose_03	1.36	-48.2
alr2_2fzd_alr2_2hvn_pose_04	9.5	-34
alr2_2fzd_alr2_2hvn_pose_05	9.87	-28.6
alr2_2fzd_alr2_2ikg_pose_01	5.81	-31.7
alr2_2fzd_alr2_2ikg_pose_02	6.03	-32.3
alr2_2fzd_alr2_2ikg_pose_03	0.79	-46.7
alr2_2fzd_alr2_2ikg_pose_04	5.22	-32.7
alr2_2fzd_alr2_2ikg_pose_05	4.75	-32.9
cdk2_1pxj_cdk2_1jvp_pose_01	0.61	-27.7
cdk2_1pxj_cdk2_1jvp_pose_02	6.32	-26.8
cdk2_1pxj_cdk2_1jvp_pose_03	0.75	-27.1
cdk2_1pxj_cdk2_1jvp_pose_04	6.42	-27.6
cdk2_1pxj_cdk2_1jvp_pose_05	5.28	-27.7
cdk2_1pxj_cdk2_1ke8_pose_01	2.13	-35
cdk2_1pxj_cdk2_1ke8_pose_02	10.34	-40.2
cdk2_1pxj_cdk2_1ke8_pose_03	1.92	-33.7
cdk2_1pxj_cdk2_1ke8_pose_04	1.64	-40
cdk2_1pxj_cdk2_1ke8_pose_05	1.32	-35.4
cdk2_1pxj_cdk2_1pxo_pose_01	0.96	-43.5
cdk2_1pxj_cdk2_1pxo_pose_02	1.04	-42.2
cdk2_1pxj_cdk2_1pxo_pose_03	2.83	-39.6
cdk2_1pxj_cdk2_1pxo_pose_04	1.63	-42.3
cdk2_1pxj_cdk2_1pxo_pose_05	2.48	-40.9
cdk2_1pxj_cdk2_2a0c_pose_01	1.49	-40.9
cdk2_1pxj_cdk2_2a0c_pose_02	2.21	-35.5
cdk2_1pxj_cdk2_2a0c_pose_03	0.9	-38.6
cdk2_1pxj_cdk2_2a0c_pose_04	0.83	-36.6
cdk2_1pxj_cdk2_2a0c_pose_05	1.61	-38.5
cdk2_1pxj_cdk2_2btr_pose_01	0.98	-31.5
cdk2_1pxj_cdk2_2btr_pose_02	0.94	-31.4
cdk2_1pxj_cdk2_2btr_pose_03	0.5	-31.6
cdk2_1pxj_cdk2_2btr_pose_04	1.44	-29.7
cdk2_1pxj_cdk2_2btr_pose_05	7.88	-22.4
cdk2_1pxj_cdk2_2bts_pose_01	1.1	-37.5
cdk2_1pxj_cdk2_2bts_pose_02	1.31	-32
cdk2_1pxj_cdk2_2bts_pose_03	8.15	-34.2
cdk2_1pxj_cdk2_2bts_pose_04	7.6	-33.8
cdk2_1pxj_cdk2_2bts_pose_05	2.13	-26
cdk2_1pxj_cdk2_2c6m_pose_01	7.77	-42.6
cdk2_1pxj_cdk2_2c6m_pose_02	8.72	-24.7
cdk2_1pxj_cdk2_2c6m_pose_03	1.04	-34.5
cdk2_1pxj_cdk2_2c6m_pose_04	8.69	-23.8
cdk2_1pxj_cdk2_2c6m_pose_05	4.93	-21.9
cdk2_1wcc_cdk2_1oit_pose_01	1.9	-38.9
cdk2_1wcc_cdk2_1oit_pose_02	6.71	-37.2
cdk2_1wcc_cdk2_1oit_pose_03	1.16	-39.7
cdk2_1wcc_cdk2_1oit_pose_04	6.86	-45.5
cdk2_1wcc_cdk2_1oit_pose_05	6.57	-31.7
cdk2_1wcc_cdk2_2b52_pose_01	8.08	-29.9
cdk2_1wcc_cdk2_2b52_pose_02	6.24	-44.7
cdk2_1wcc_cdk2_2b52_pose_03	7.96	-31.2
cdk2_1wcc_cdk2_2b52_pose_04	1.39	-44.4
cdk2_1wcc_cdk2_2b52_pose_05	1.85	-45.7
cdk2_1wcc_cdk2_2bhe_pose_01	0.88	-36.1
cdk2_1wcc_cdk2_2bhe_pose_02	0.36	-39.2
cdk2_1wcc_cdk2_2bhe_pose_03	6.28	-34.4
cdk2_1wcc_cdk2_2bhe_pose_04	4.49	-32.4
cdk2_1wcc_cdk2_2bhe_pose_05	1.18	-38.3
cdk2_1wcc_cdk2_2bts_pose_01	2.77	-33
cdk2_1wcc_cdk2_2bts_pose_02	2.54	-34.9
cdk2_1wcc_cdk2_2bts_pose_03	0.54	-36.6
cdk2_1wcc_cdk2_2bts_pose_04	0.69	-37.4
cdk2_1wcc_cdk2_2bts_pose_05	1.07	-39.1
cdk2_1wcc_cdk2_2c6k_pose_01	0.75	-38.7
cdk2_1wcc_cdk2_2c6k_pose_02	0.85	-41.1
cdk2_1wcc_cdk2_2c6k_pose_03	1.63	-45.1
cdk2_1wcc_cdk2_2c6k_pose_04	1.2	-37.1
cdk2_1wcc_cdk2_2c6k_pose_05	6.99	-42.1
chk1_2c3j_chk1_1nvs_pose_01	1.22	-44.8
chk1_2c3j_chk1_1nvs_pose_02	1.01	-45
chk1_2c3j_chk1_1nvs_pose_03	4.66	-32.5
chk1_2c3j_chk1_1nvs_pose_04	4.82	-24.9
chk1_2c3j_chk1_1nvs_pose_05	5.04	-26.5
chk1_2c3j_chk1_2cgu_pose_01	1.68	-30.6
chk1_2c3j_chk1_2cgu_pose_02	2.14	-27
chk1_2c3j_chk1_2cgu_pose_03	3.03	-20.8
chk1_2c3j_chk1_2cgu_pose_04	2.25	-31.7
chk1_2c3j_chk1_2cgu_pose_05	3.98	-18
chk1_2e9o_chk1_2cgu_pose_01	1.54	-27.1
chk1_2e9o_chk1_2cgu_pose_02	2.69	-26.3
chk1_2e9o_chk1_2cgu_pose_03	2.23	-24.4
chk1_2e9o_chk1_2cgu_pose_04	1.98	-21.3
chk1_2e9o_chk1_2cgu_pose_05	2.35	-25.4
chk1_2e9o_chk1_2cgx_pose_01	1.93	-20.2
chk1_2e9o_chk1_2cgx_pose_02	2.03	-22.2
chk1_2e9o_chk1_2cgx_pose_03	1.66	-20.4
chk1_2e9o_chk1_2cgx_pose_04	2.71	-20.4
chk1_2e9o_chk1_2cgx_pose_05	2.92	-18.6
fxa_1g2m_fxa_1lpk_pose_01	4.38	-42
fxa_1g2m_fxa_1lpk_pose_02	7.96	-45.3
fxa_1g2m_fxa_1lpk_pose_03	1.17	-47.3
fxa_1g2m_fxa_1lpk_pose_04	3.09	-45.1
fxa_1g2m_fxa_1lpk_pose_05	7.96	-33.6
fxa_1nfx_fxa_1lpk_pose_01	1.98	-50.9
fxa_1nfx_fxa_1lpk_pose_02	0.79	-48.8
fxa_1nfx_fxa_1lpk_pose_03	7.8	-45.5
fxa_1nfx_fxa_1lpk_pose_04	9.04	-35.5
fxa_1nfx_fxa_1lpk_pose_05	7.64	-39.5
fxa_1nfx_fxa_1lpz_pose_01	0.54	-47.9
fxa_1nfx_fxa_1lpz_pose_02	6.31	-52.6
fxa_1nfx_fxa_1lpz_pose_03	0.82	-49
fxa_1nfx_fxa_1lpz_pose_04	9.7	-35.6
fxa_1nfx_fxa_1lpz_pose_05	6.58	-28.4
fxa_1nfx_fxa_1lqd_pose_01	1.58	-47.1
fxa_1nfx_fxa_1lqd_pose_02	1.14	-47.6
fxa_1nfx_fxa_1lqd_pose_03	3.75	-34.6
fxa_1nfx_fxa_1lqd_pose_04	4.54	-35.2
fxa_1nfx_fxa_1lqd_pose_05	6.17	-41.8
fxa_1xka_fxa_1lqd_pose_01	0.84	-40.6
fxa_1xka_fxa_1lqd_pose_02	4.42	-39
fxa_1xka_fxa_1lqd_pose_03	6.74	-37.6
fxa_1xka_fxa_1lqd_pose_04	7.51	-39.4
fxa_1xka_fxa_1lqd_pose_05	6.74	-40.1
pka_2c1a_pka_1bx6_pose_01	1.56	-62.2
pka_2c1a_pka_1bx6_pose_02	6.37	-58.1
pka_2c1a_pka_1bx6_pose_03	6	-62.4
pka_2c1a_pka_1bx6_pose_04	5.81	-59.9
pka_2c1a_pka_1bx6_pose_05	2.64	-53.4
pka_2erz_pka_1cdk_pose_01	1.02	-1.3
pka_2erz_pka_1cdk_pose_02	1.89	0.1
pka_2erz_pka_1cdk_pose_03	2.69	10.9
pka_2erz_pka_1cdk_pose_04	2.31	-5.6
pka_2erz_pka_1cdk_pose_05	1.63	3.9
pka_2erz_pka_1svg_pose_01	1.53	-69.8
pka_2erz_pka_1svg_pose_02	3.36	-69.8
pka_2erz_pka_1svg_pose_03	9.86	-56.2
pka_2erz_pka_1svg_pose_04	10.3	-64.4
pka_2erz_pka_1svg_pose_05	4.42	-40.8
ppar_2prg_ppar_1zgy_pose_01	7.02	-37.1
ppar_2prg_ppar_1zgy_pose_02	1.04	-43.4
ppar_2prg_ppar_1zgy_pose_03	6.73	-42.7
ppar_2prg_ppar_1zgy_pose_04	5.93	-42.3
ppar_2prg_ppar_1zgy_pose_05	7.08	-34.8
ppar_2prg_ppar_2ath_pose_01	9.53	-41.6
ppar_2prg_ppar_2ath_pose_02	9.4	-41.9
ppar_2prg_ppar_2ath_pose_03	4.83	-47.9
ppar_2prg_ppar_2ath_pose_04	3.14	-48.1
ppar_2prg_ppar_2ath_pose_05	1.71	-47.6
ppar_2prg_ppar_2gtk_pose_01	0.65	-47.1
ppar_2prg_ppar_2gtk_pose_02	2.27	-49.3
ppar_2prg_ppar_2gtk_pose_03	2.12	-44.9
ppar_2prg_ppar_2gtk_pose_04	2.07	-50.5
ppar_2prg_ppar_2gtk_pose_05	0.96	-53.2
throm_1ae8_throm_1riw_pose_01	1.54	-52.5
throm_1ae8_throm_1riw_pose_02	2.41	-56.6
throm_1ae8_throm_1riw_pose_03	8.96	-40.5
throm_1ae8_throm_1riw_pose_04	9.3	-36.3
throm_1ae8_throm_1riw_pose_05	6.67	-39.1
throm_1k21_throm_1riw_pose_01	1.48	-48.1
throm_1k21_throm_1riw_pose_02	1.19	-54.9
throm_1k21_throm_1riw_pose_03	2.09	-55.6
throm_1k21_throm_1riw_pose_04	3.02	-60.3
throm_1k21_throm_1riw_pose_05	6.73	-41.1
throm_1nm6_throm_1fpc_pose_01	5.43	-34.5
throm_1nm6_throm_1fpc_pose_02	1.28	-45.3
throm_1nm6_throm_1fpc_pose_03	1.38	-41.4
throm_1nm6_throm_1fpc_pose_04	1.68	-41.5
throm_1nm6_throm_1fpc_pose_05	1.22	-41.1
throm_1ae8_throm_1gj4_pose_01	2.11	-36
throm_1ae8_throm_1gj4_pose_02	1.49	-47.6
throm_1ae8_throm_1gj4_pose_03	1.61	-50.6
throm_1ae8_throm_1gj4_pose_04	3.39	-52.1
throm_1ae8_throm_1gj4_pose_05	6.69	-28.9
throm_1ae8_throm_1gj5_pose_01	6.14	-33.1
throm_1ae8_throm_1gj5_pose_02	2.23	-45.1
throm_1ae8_throm_1gj5_pose_03	2.39	-25.9
throm_1ae8_throm_1gj5_pose_04	0.78	-44.9
throm_1ae8_throm_1gj5_pose_05	6.17	-37.3
throm_1ae8_throm_1o2g_pose_01	0.69	-45.8
throm_1ae8_throm_1o2g_pose_02	1.35	-47.3
throm_1ae8_throm_1o2g_pose_03	3.55	-34.8
throm_1ae8_throm_1o2g_pose_04	5.59	-31.2
throm_1ae8_throm_1o2g_pose_05	1.67	-47.8
throm_1ae8_throm_1o5g_pose_01	0.99	-49.5
throm_1ae8_throm_1o5g_pose_02	1.09	-48.3
throm_1ae8_throm_1o5g_pose_03	7.56	-29.2
throm_1ae8_throm_1o5g_pose_04	7.32	-35.2
throm_1ae8_throm_1o5g_pose_05	2.12	-49.6
